# Supplementary material for: Rhynchotermes armatus, a new mandibulate nasute termite (Isoptera, Termitidae, Syntermitinae) from Colombia
Source: Zookeys. 2019 Nov 27;892:135–42. doi: 10.3897/zookeys.892.38743 (PMC6892963; doi:10.3897/zookeys.892.38743)
Supplement: XML Treatment for Rhynchotermes armatus [file zookeys.892.38743-treatment1.xml]

<!DOCTYPE tp:taxon-treatment
  PUBLIC "-//TaxonX//DTD Taxonomic Treatment Publishing DTD v0 20100105//EN" "tax-treatment-NSO.dtd">
<tp:taxon-treatment xmlns:tp="http://www.plazi.org/taxpub"><tp:treatment-meta><kwd-group><label>Taxon classification</label><kwd><named-content xmlns:xlink="http://www.w3.org/1999/xlink" content-type="kingdom">Animalia</named-content></kwd><kwd><named-content xmlns:xlink="http://www.w3.org/1999/xlink" content-type="order">Blattodea</named-content></kwd><kwd><named-content xmlns:xlink="http://www.w3.org/1999/xlink" content-type="family">Termitidae</named-content></kwd></kwd-group><mixed-citation publication-type="journal"><person-group><name><surname>Scheffrahn</surname><given-names>Rudolf H.</given-names></name></person-group><article-title><italic><tp:taxon-name><tp:taxon-name-part taxon-name-part-type="genus" reg="Rhynchotermes">Rhynchotermes</tp:taxon-name-part> <tp:taxon-name-part taxon-name-part-type="species" reg="armatus">armatus</tp:taxon-name-part></tp:taxon-name></italic>, a new mandibulate nasute termite (<tp:taxon-name><tp:taxon-name-part taxon-name-part-type="order">Isoptera</tp:taxon-name-part></tp:taxon-name>, <tp:taxon-name><tp:taxon-name-part taxon-name-part-type="family">Termitidae</tp:taxon-name-part></tp:taxon-name>, <tp:taxon-name><tp:taxon-name-part taxon-name-part-type="subfamily">Syntermitinae</tp:taxon-name-part></tp:taxon-name>) from Colombia</article-title><source>Zookeys</source><day>27</day><month>11</month><year>2019</year><volume>892</volume><fpage>135</fpage><lpage>142</lpage><pub-id pub-id-type="doi">10.3897/zookeys.892.38743</pub-id></mixed-citation></tp:treatment-meta><tp:nomenclature><tp:taxon-name><object-id xmlns:xlink="http://www.w3.org/1999/xlink" content-type="arpha" xlink:type="simple">DAFE6CCF-7F2A-5DA0-91C9-2B4FFF95BC87</object-id>
            <tp:taxon-name-part taxon-name-part-type="genus" reg="Rhynchotermes">Rhynchotermes</tp:taxon-name-part>
            <tp:taxon-name-part taxon-name-part-type="species" reg="armatus">armatus</tp:taxon-name-part>
            <object-id xmlns:xlink="http://www.w3.org/1999/xlink" content-type="zoobank" xlink:type="simple">http://zoobank.org/6BAF94E6-EA51-4A1B-B300-92151D9F98F4</object-id>
          </tp:taxon-name><tp:taxon-authority>Scheffrahn</tp:taxon-authority><tp:taxon-status xmlns:xlink="http://www.w3.org/1999/xlink" xlink:type="simple">sp. nov.</tp:taxon-status><xref ref-type="fig" rid="F1">Figs 1</xref><xref ref-type="fig" rid="F2">, 2</xref><xref ref-type="fig" rid="F3">, 3</xref><tp:nomenclature-citation-list><tp:nomenclature-citation><tp:taxon-name>
                <tp:taxon-name-part taxon-name-part-type="genus" reg="Rhynchotermes">Rhynchotermes</tp:taxon-name-part> <tp:taxon-name-part taxon-name-part-type="species" reg="perarmatus">perarmatus</tp:taxon-name-part></tp:taxon-name><comment>: <xref ref-type="bibr" rid="B9">Pinzón and Castro 2018</xref> [Colombia, Huila, El Agrado].</comment></tp:nomenclature-citation></tp:nomenclature-citation-list></tp:nomenclature><tp:treatment-sec sec-type="material" id="SECID0ENDAC"><title>Material examined.</title><p>Colombia: Pandi, Depto. Cundinamarca (<named-content xmlns:xlink="http://www.w3.org/1999/xlink" content-type="dwc:verbatimCoordinates" xlink:type="simple"><named-content content-type="geo-json" specific-use="{&#34;type&#34;:&#34;Point&#34;,&#34;coordinates&#34;:[-74.490000,4.130000]}" id="NCID0EWDAC" xlink:type="simple">4.13, -74.49</named-content></named-content>; Elev. 930 m), 23JAN96, col. J. Krecek. Three colonies: CO879, <bold>holotype</bold> soldier (Fig. <xref ref-type="fig" rid="F1">1</xref>), one other soldier, 30 workers, and three larvae; CO880, eight soldiers and six workers; CO881, 17 soldiers and two workers (Fig. <xref ref-type="fig" rid="F3">3</xref>). All material is housed at the University of Florida Termite Collection in Davie, Florida, USA.</p></tp:treatment-sec><tp:treatment-sec sec-type="description" id="SECID0EFEAC"><title>Description.</title><p>The revised description of the genus <italic><tp:taxon-name><tp:taxon-name-part taxon-name-part-type="genus" reg="Rhynchotermes">Rhynchotermes</tp:taxon-name-part></tp:taxon-name></italic> by <xref ref-type="bibr" rid="B3">Constantini and Cancello (2016)</xref> includes all characters found in <italic><tp:taxon-name><tp:taxon-name-part taxon-name-part-type="genus" reg="Rhynchotermes">R.</tp:taxon-name-part> <tp:taxon-name-part taxon-name-part-type="species" reg="armatus">armatus</tp:taxon-name-part></tp:taxon-name></italic>.</p></tp:treatment-sec><tp:treatment-sec sec-type="Imago" id="SECID0EBFAC"><title>Imago.</title><p>Unknown.</p><p><bold><italic>Soldier</italic></bold> (Figs <xref ref-type="fig" rid="F1">1</xref>, <xref ref-type="fig" rid="F3">3</xref>; Table <xref ref-type="table" rid="T1">1</xref>). Monomorphic. Head capsule, nasus, and mandible bases straw yellow; apical and marginal teeth yellow-brown. Head capsule dome shaped in lateral view. Nasus projecting well beyond mandibles; nearly cylindrical, tapering to rather large circular opening. Nasus hollow, thickness of outer wall even. Pilosity of head capsule limited to two faint setae near level of antennal fossae and one or two even shorter and fainter setae on vertex. Nasus without setae; curved slightly downward. Mandibles curved ~150–180° with greatest curvature beyond marginal teeth. Mandibles narrowing beyond marginal teeth. Apical teeth exceptionally narrow and sharp; marginal teeth extremely thin and angled ~60° toward labrum. Antennae very long, about twice the length of the nasus; 14 articles, 2&lt;3&gt;4=5. Pronotum slightly lighter than head; asymmetrically bilobed in dorsal view, posterior lobe larger; in lateral view, margin of anterior lobe continuous with vertex, posterior lobe forming hump. Fore coxae with thorn-like process, slight downward curvature.</p><fig id="F1" position="float" orientation="portrait"><object-id xmlns:xlink="http://www.w3.org/1999/xlink" content-type="doi" xlink:type="simple">10.3897/zookeys.892.38743.figure1</object-id><object-id xmlns:xlink="http://www.w3.org/1999/xlink" content-type="arpha" xlink:type="simple">8A339625-4C57-52F9-82D3-2F57EFC570F3</object-id><label>Figure 1.</label><caption><p><italic><tp:taxon-name><tp:taxon-name-part taxon-name-part-type="genus" reg="Rhynchotermes">Rhynchotermes</tp:taxon-name-part> <tp:taxon-name-part taxon-name-part-type="species" reg="armatus">armatus</tp:taxon-name-part></tp:taxon-name></italic> sp. nov. soldier <bold>A</bold> dorsal <bold>B</bold> lateral <bold>C</bold> ventral and <bold>D</bold> anterior views (inset is tip of left apical tooth).</p></caption><graphic xmlns:xlink="http://www.w3.org/1999/xlink" xlink:href="zookeys-892-135-g001.jpg" position="float" orientation="portrait" xlink:type="simple" id="oo_358796.jpg"><uri content-type="original_file" xlink:type="simple">https://binary.pensoft.net/fig/358796</uri></graphic></fig><table-wrap id="T1" position="float" orientation="portrait"><label>Table 1.</label><caption><p>Measurements (mm, <italic>N</italic> = 12) of <italic><tp:taxon-name><tp:taxon-name-part taxon-name-part-type="genus" reg="Rhynchotermes">Rhynchotermes</tp:taxon-name-part> <tp:taxon-name-part taxon-name-part-type="species" reg="armatus">armatus</tp:taxon-name-part></tp:taxon-name></italic> sp. nov. soldiers from three colonies.</p></caption><table id="TID0EDKAE" rules="all"><tbody><tr><td rowspan="1" colspan="1">
                    <bold>Measurements</bold>
                  </td><td rowspan="1" colspan="1">
                    <bold>Max</bold>
                  </td><td rowspan="1" colspan="1">
                    <bold>Min</bold>
                  </td><td rowspan="1" colspan="1">
                    <bold>Mean</bold>
                  </td></tr><tr><td rowspan="1" colspan="1">Head length with nasus</td><td rowspan="1" colspan="1">2.20</td><td rowspan="1" colspan="1">1.73</td><td rowspan="1" colspan="1">2.06</td></tr><tr><td rowspan="1" colspan="1">Head max. width</td><td rowspan="1" colspan="1">0.88</td><td rowspan="1" colspan="1">0.67</td><td rowspan="1" colspan="1">0.81</td></tr><tr><td rowspan="1" colspan="1">Pronotum width</td><td rowspan="1" colspan="1">0.56</td><td rowspan="1" colspan="1">0.37</td><td rowspan="1" colspan="1">0.52</td></tr><tr><td rowspan="1" colspan="1">Length of hind tibia</td><td rowspan="1" colspan="1">1.54</td><td rowspan="1" colspan="1">1.19</td><td rowspan="1" colspan="1">1.39</td></tr><tr><td rowspan="1" colspan="1">Max. length L mandible</td><td rowspan="1" colspan="1">1.05</td><td rowspan="1" colspan="1">0.61</td><td rowspan="1" colspan="1">0.89</td></tr><tr><td rowspan="1" colspan="1">No. antennal articles</td><td rowspan="1" colspan="1">14</td><td rowspan="1" colspan="1">14</td><td rowspan="1" colspan="1">14</td></tr></tbody></table></table-wrap><p><bold><italic>Worker</italic></bold> (Fig. <xref ref-type="fig" rid="F2">2</xref>; Table <xref ref-type="table" rid="T2">2</xref>). Monomorphic. Head capsule concolorous with soldier. Head capsule with eight-to-ten long, evenly spaced setae; postclypeus strongly inflated. In lateral view, posterior lobe of pronotum much longer and angled ca. 130° from plane of posterior lobe. Antennae with 14 articles. Forecoxa with elevated rise on anterior margin. Enteric valve weakly armed consisting of three rectangular cushions, each with 30–40 very small triangulate spines; cushions separated by wider cuticular lining interspersed with even smaller spines.</p><fig id="F2" position="float" orientation="portrait"><object-id xmlns:xlink="http://www.w3.org/1999/xlink" content-type="doi" xlink:type="simple">10.3897/zookeys.892.38743.figure2</object-id><object-id xmlns:xlink="http://www.w3.org/1999/xlink" content-type="arpha" xlink:type="simple">E4D6DCCB-D1F4-5DF6-B8A6-5FCB550F0412</object-id><label>Figure 2.</label><caption><p><italic><tp:taxon-name><tp:taxon-name-part taxon-name-part-type="genus" reg="Rhynchotermes">Rhynchotermes</tp:taxon-name-part> <tp:taxon-name-part taxon-name-part-type="species" reg="armatus">armatus</tp:taxon-name-part></tp:taxon-name></italic> sp. nov. worker <bold>A</bold> dorsal and <bold>B</bold> lateral views of head capsule <bold>C</bold> lateral view of habitus and <bold>D</bold> enteric valve armature cut longitudinally and laid flat.</p></caption><graphic xmlns:xlink="http://www.w3.org/1999/xlink" xlink:href="zookeys-892-135-g002.jpg" position="float" orientation="portrait" xlink:type="simple" id="oo_358797.jpg"><uri content-type="original_file" xlink:type="simple">https://binary.pensoft.net/fig/358797</uri></graphic></fig><table-wrap id="T2" position="float" orientation="portrait"><label>Table 2.</label><caption><p>Measurements (mm, <italic>N</italic> =12) of <italic><tp:taxon-name><tp:taxon-name-part taxon-name-part-type="genus" reg="Rhynchotermes">Rhynchotermes</tp:taxon-name-part> <tp:taxon-name-part taxon-name-part-type="species" reg="armatus">armatus</tp:taxon-name-part></tp:taxon-name></italic> sp. nov. workers from three colonies.</p></caption><table id="TID0EJQAE" rules="all"><tbody><tr><td rowspan="1" colspan="1">
                    <bold>Measurements</bold>
                  </td><td rowspan="1" colspan="1">
                    <bold>Max</bold>
                  </td><td rowspan="1" colspan="1">
                    <bold>Min</bold>
                  </td><td rowspan="1" colspan="1">
                    <bold>Mean</bold>
                  </td></tr><tr><td rowspan="1" colspan="1">Head length to condyles</td><td rowspan="1" colspan="1">1.00</td><td rowspan="1" colspan="1">0.61</td><td rowspan="1" colspan="1">0.79</td></tr><tr><td rowspan="1" colspan="1">Head width</td><td rowspan="1" colspan="1">1.25</td><td rowspan="1" colspan="1">1.09</td><td rowspan="1" colspan="1">1.17</td></tr><tr><td rowspan="1" colspan="1">Pronotum width</td><td rowspan="1" colspan="1">0.70</td><td rowspan="1" colspan="1">0.58</td><td rowspan="1" colspan="1">0.63</td></tr><tr><td rowspan="1" colspan="1">Length of hind tibia</td><td rowspan="1" colspan="1">1.37</td><td rowspan="1" colspan="1">1.16</td><td rowspan="1" colspan="1">1.26</td></tr><tr><td rowspan="1" colspan="1">No. antennal articles</td><td rowspan="1" colspan="1">14</td><td rowspan="1" colspan="1">14</td><td rowspan="1" colspan="1">14</td></tr></tbody></table></table-wrap></tp:treatment-sec><tp:treatment-sec sec-type="comparisons" id="SECID0E4PAC"><title>Comparison.</title><p><xref ref-type="bibr" rid="B3">Constantini and Cancello (2016)</xref> divided <italic><tp:taxon-name><tp:taxon-name-part taxon-name-part-type="genus" reg="Rhynchotermes">Rhynchotermes</tp:taxon-name-part></tp:taxon-name></italic> soldiers into two morphogroups: those with mandibles larger than the head (<italic><tp:taxon-name><tp:taxon-name-part taxon-name-part-type="genus" reg="Rhynchotermes">R.</tp:taxon-name-part> <tp:taxon-name-part taxon-name-part-type="species" reg="perarmatus">perarmatus</tp:taxon-name-part></tp:taxon-name></italic> and <italic><tp:taxon-name><tp:taxon-name-part taxon-name-part-type="genus" reg="Rhynchotermes">R.</tp:taxon-name-part> <tp:taxon-name-part taxon-name-part-type="species" reg="bulbinasus">bulbinasus</tp:taxon-name-part></tp:taxon-name></italic>) and those with mandibles shorter than the head (all remaining species). <italic><tp:taxon-name><tp:taxon-name-part taxon-name-part-type="genus" reg="Rhynchotermes">Rhynchotermes</tp:taxon-name-part> <tp:taxon-name-part taxon-name-part-type="species" reg="armatus">armatus</tp:taxon-name-part></tp:taxon-name></italic> falls into the former group and is closest <italic><tp:taxon-name><tp:taxon-name-part taxon-name-part-type="genus" reg="Rhynchotermes">R.</tp:taxon-name-part> <tp:taxon-name-part taxon-name-part-type="species" reg="perarmatus">perarmatus</tp:taxon-name-part></tp:taxon-name></italic>, each having a tubular nasus and large mandibles. <xref ref-type="bibr" rid="B10">Snyder (1925a)</xref> reported a soldier head length of 2.5–2.6 mm for <italic><tp:taxon-name><tp:taxon-name-part taxon-name-part-type="genus" reg="Rhynchotermes">R.</tp:taxon-name-part> <tp:taxon-name-part taxon-name-part-type="species" reg="perarmatus">perarmatus</tp:taxon-name-part></tp:taxon-name></italic> and 3.0–3.2 mm for its junior synonym, <italic><tp:taxon-name><tp:taxon-name-part taxon-name-part-type="genus" reg="Rhynchotermes">R.</tp:taxon-name-part> <tp:taxon-name-part taxon-name-part-type="species" reg="major">major</tp:taxon-name-part></tp:taxon-name></italic> (<xref ref-type="bibr" rid="B11">Snyder 1925b</xref>) from Panama and Costa Rica, respectively. These measurements are from 1.14 to 1.85 times larger than <italic><tp:taxon-name><tp:taxon-name-part taxon-name-part-type="genus" reg="Rhynchotermes">R.</tp:taxon-name-part> <tp:taxon-name-part taxon-name-part-type="species" reg="armatus">armatus</tp:taxon-name-part></tp:taxon-name></italic>.</p><p>In addition to the head length, the <italic><tp:taxon-name><tp:taxon-name-part taxon-name-part-type="genus" reg="Rhynchotermes">R.</tp:taxon-name-part> <tp:taxon-name-part taxon-name-part-type="species" reg="armatus">armatus</tp:taxon-name-part></tp:taxon-name></italic> soldier is smaller in all measurements, has a yellowish head pigmentation versus reddish, and has narrower (thinner) mandibles, including the marginal teeth (Fig. <xref ref-type="fig" rid="F3">3A</xref>). The nasus of <italic><tp:taxon-name><tp:taxon-name-part taxon-name-part-type="genus" reg="Rhynchotermes">R.</tp:taxon-name-part> <tp:taxon-name-part taxon-name-part-type="species" reg="armatus">armatus</tp:taxon-name-part></tp:taxon-name></italic> has a greater curvature and the third antennal article is proportionately shorter (Fig. <xref ref-type="fig" rid="F3">3B</xref>). The workers of both species are concolorous with their respective soldiers. The <italic><tp:taxon-name><tp:taxon-name-part taxon-name-part-type="genus" reg="Rhynchotermes">R.</tp:taxon-name-part> <tp:taxon-name-part taxon-name-part-type="species" reg="armatus">armatus</tp:taxon-name-part></tp:taxon-name></italic> worker has a small and faint fontanelle (Fig. <xref ref-type="fig" rid="F2">2A</xref>) compared to the proportionately larger and more contrasting fontanelle and cranial suture of <italic><tp:taxon-name><tp:taxon-name-part taxon-name-part-type="genus" reg="Rhynchotermes">R.</tp:taxon-name-part> <tp:taxon-name-part taxon-name-part-type="species" reg="perarmatus">perarmatus</tp:taxon-name-part></tp:taxon-name></italic> (Fig. <xref ref-type="fig" rid="F3">3C</xref>). The <italic><tp:taxon-name><tp:taxon-name-part taxon-name-part-type="genus" reg="Rhynchotermes">R.</tp:taxon-name-part> <tp:taxon-name-part taxon-name-part-type="species" reg="armatus">armatus</tp:taxon-name-part></tp:taxon-name></italic> worker <abbrev xmlns:xlink="http://www.w3.org/1999/xlink" xlink:title="enteric valve armature" id="ABBRID0ENFAE" xlink:type="simple">EVA</abbrev> has fewer spines on the three cushions and the inter-cushion areas than <italic><tp:taxon-name><tp:taxon-name-part taxon-name-part-type="genus" reg="Rhynchotermes">R.</tp:taxon-name-part> <tp:taxon-name-part taxon-name-part-type="species" reg="perarmatus">perarmatus</tp:taxon-name-part></tp:taxon-name></italic>. Also the <italic><tp:taxon-name><tp:taxon-name-part taxon-name-part-type="genus" reg="Rhynchotermes">R.</tp:taxon-name-part> <tp:taxon-name-part taxon-name-part-type="species" reg="perarmatus">perarmatus</tp:taxon-name-part></tp:taxon-name></italic><abbrev xmlns:xlink="http://www.w3.org/1999/xlink" xlink:title="enteric valve armature" id="ABBRID0EHGAE" xlink:type="simple">EVA</abbrev> has longitudinal folds covered with fine fringes anterior to the cushions (Fig. <xref ref-type="fig" rid="F3">3D</xref>) which are lacking in <italic><tp:taxon-name><tp:taxon-name-part taxon-name-part-type="genus" reg="Rhynchotermes">R.</tp:taxon-name-part> <tp:taxon-name-part taxon-name-part-type="species" reg="armatus">armatus</tp:taxon-name-part></tp:taxon-name></italic>.</p><fig id="F3" position="float" orientation="portrait"><object-id xmlns:xlink="http://www.w3.org/1999/xlink" content-type="doi" xlink:type="simple">10.3897/zookeys.892.38743.figure3</object-id><object-id xmlns:xlink="http://www.w3.org/1999/xlink" content-type="arpha" xlink:type="simple">D6B90FE9-2EFB-5B98-AE96-EC70AD8E76AB</object-id><label>Figure 3.</label><caption><p><bold>A</bold> Ventral view of soldiers of <italic><tp:taxon-name><tp:taxon-name-part taxon-name-part-type="genus" reg="Rhynchotermes">Rhynchotermes</tp:taxon-name-part> <tp:taxon-name-part taxon-name-part-type="species" reg="perarmatus">perarmatus</tp:taxon-name-part></tp:taxon-name></italic> from Panama (left PN153) and <italic><tp:taxon-name><tp:taxon-name-part taxon-name-part-type="genus" reg="Rhynchotermes">R.</tp:taxon-name-part> <tp:taxon-name-part taxon-name-part-type="species" reg="armatus">armatus</tp:taxon-name-part></tp:taxon-name></italic> sp. nov. from Colombia (right, CO881) <bold>B</bold> same as <bold>A</bold>, but lateral view <bold>C</bold><italic><tp:taxon-name><tp:taxon-name-part taxon-name-part-type="genus" reg="Rhynchotermes">R.</tp:taxon-name-part> <tp:taxon-name-part taxon-name-part-type="species" reg="perarmatus">perarmatus</tp:taxon-name-part></tp:taxon-name></italic> worker and <bold>D</bold> worker enteric valve armature (PN153).</p></caption><graphic xmlns:xlink="http://www.w3.org/1999/xlink" xlink:href="zookeys-892-135-g003.jpg" position="float" orientation="portrait" xlink:type="simple" id="oo_358798.jpg"><uri content-type="original_file" xlink:type="simple">https://binary.pensoft.net/fig/358798</uri></graphic></fig><p>The next closest species, <italic><tp:taxon-name><tp:taxon-name-part taxon-name-part-type="genus" reg="Rhynchotermes">R.</tp:taxon-name-part> <tp:taxon-name-part taxon-name-part-type="species" reg="bulbinasus">bulbinasus</tp:taxon-name-part></tp:taxon-name></italic>, differs from the other two in having a median inflation of the nasus. The apical teeth of <italic><tp:taxon-name><tp:taxon-name-part taxon-name-part-type="genus" reg="Rhynchotermes">R.</tp:taxon-name-part> <tp:taxon-name-part taxon-name-part-type="species" reg="armatus">armatus</tp:taxon-name-part></tp:taxon-name></italic> are extremely sharp (point ca. 1.5 µm wide, Fig. <xref ref-type="fig" rid="F1">1D</xref> inset), probably only comparable with those of <italic><tp:taxon-name><tp:taxon-name-part taxon-name-part-type="genus" reg="Silvestritermes">Silvestritermes</tp:taxon-name-part> <tp:taxon-name-part taxon-name-part-type="species" reg="gnomus">gnomus</tp:taxon-name-part></tp:taxon-name></italic> (Constantino) (<ext-link xmlns:xlink="http://www.w3.org/1999/xlink" xlink:type="simple" ext-link-type="uri" xlink:href="https://www.termitediversity.org/sandsi-sinocapri?lightbox=dataItem-jy00jfyy">https://www.termitediversity.org/sandsi-sinocapri?lightbox=dataItem-jy00jfyy</ext-link>).</p></tp:treatment-sec><tp:treatment-sec sec-type="etymology" id="SECID0E5JAE"><title>Etymology.</title><p>The species name is a truncated derivative of its closest congener, <italic><tp:taxon-name><tp:taxon-name-part taxon-name-part-type="genus" reg="Rhynchotermes">R.</tp:taxon-name-part> <tp:taxon-name-part taxon-name-part-type="species" reg="perarmatus">perarmatus</tp:taxon-name-part></tp:taxon-name></italic>. Although <xref ref-type="bibr" rid="B10">Snyder (1925a)</xref> did not provide an etymology for <italic><tp:taxon-name><tp:taxon-name-part taxon-name-part-type="genus" reg="Rhynchotermes">R.</tp:taxon-name-part> <tp:taxon-name-part taxon-name-part-type="species" reg="perarmatus">perarmatus</tp:taxon-name-part></tp:taxon-name></italic>, he gave an apt analogy for the gestalt of all <italic><tp:taxon-name><tp:taxon-name-part taxon-name-part-type="genus" reg="Rhynchotermes">Rhynchotermes</tp:taxon-name-part></tp:taxon-name></italic> soldiers: “It is a thoroughly armed species and runs about audaciously with its nasus or beak elevated at an angle of 45°, reminding one of an antiaircraft gun”.</p></tp:treatment-sec><ref-list><ref id="B9"><mixed-citation xmlns:xlink="http://www.w3.org/1999/xlink" xlink:type="simple"><person-group><name name-style="western"><surname>Pinzón</surname><given-names>OP</given-names></name><name name-style="western"><surname>Castro</surname><given-names>JD</given-names></name></person-group> (<year>2018</year>) <article-title>New records of termites (<tp:taxon-name><tp:taxon-name-part taxon-name-part-type="order">Blattodea</tp:taxon-name-part></tp:taxon-name>: <tp:taxon-name><tp:taxon-name-part taxon-name-part-type="family">Termitidae</tp:taxon-name-part></tp:taxon-name>: <tp:taxon-name><tp:taxon-name-part taxon-name-part-type="subfamily">Syntermitinae</tp:taxon-name-part></tp:taxon-name>) from Colombia.</article-title><source>Journal of Threatened Taxa</source><volume>10</volume>(<issue>9</issue>): <fpage>12218</fpage>–<lpage>12225</lpage>. <ext-link xlink:type="simple" ext-link-type="doi" xlink:href="10.11609/jott.3909.10.9.12218-12225">https://doi.org/10.11609/jott.3909.10.9.12218-12225</ext-link></mixed-citation></ref><ref id="B3"><mixed-citation xmlns:xlink="http://www.w3.org/1999/xlink" xlink:type="simple"><person-group><name name-style="western"><surname>Constantini</surname><given-names>JP</given-names></name><name name-style="western"><surname>Cancello</surname><given-names>EM</given-names></name></person-group> (<year>2016</year>) <article-title>A taxonomic revision of the Neotropical termite genus <italic><tp:taxon-name><tp:taxon-name-part taxon-name-part-type="genus">Rhynchotermes</tp:taxon-name-part></tp:taxon-name></italic> (<tp:taxon-name><tp:taxon-name-part taxon-name-part-type="order">Isoptera</tp:taxon-name-part></tp:taxon-name><tp:taxon-name><tp:taxon-name-part taxon-name-part-type="family">Termitidae</tp:taxon-name-part></tp:taxon-name><tp:taxon-name><tp:taxon-name-part taxon-name-part-type="subfamily">Syntermitinae</tp:taxon-name-part></tp:taxon-name>).</article-title><source>Zootaxa</source><volume>4109</volume>: <fpage>501</fpage>–<lpage>522</lpage>. <ext-link xlink:type="simple" ext-link-type="doi" xlink:href="10.11646/zootaxa.4109.5.1">https://doi.org/10.11646/zootaxa.4109.5.1</ext-link></mixed-citation></ref><ref id="B10"><mixed-citation xmlns:xlink="http://www.w3.org/1999/xlink" xlink:type="simple"><person-group><name name-style="western"><surname>Snyder</surname><given-names>TE</given-names></name></person-group> (<year>1925a</year>) <article-title>New termites and hitherto unknown castes from the Canal Zone Panama.</article-title><source>Journal of Agricultural Research</source><volume>29</volume>: <fpage>179</fpage>–<lpage>193</lpage>.</mixed-citation></ref><ref id="B11"><mixed-citation xmlns:xlink="http://www.w3.org/1999/xlink" xlink:type="simple"><person-group><name name-style="western"><surname>Snyder</surname><given-names>TE</given-names></name></person-group> (<year>1925b</year>) <article-title>New American termites including a new subgenus.</article-title><source>Journal of the Washington Academy of Sciences</source><volume>15</volume>(<issue>7</issue>): <fpage>152</fpage>–<lpage>162</lpage>.</mixed-citation></ref></ref-list></tp:taxon-treatment>
